# Supplementary material for: Identification and validation of a novel senescence-related biomarker for thyroid cancer to predict the prognosis and immunotherapy
Source: Front Immunol. 2023 Jan 24;14:1128390. doi: 10.3389/fimmu.2023.1128390 (PMC9902917; doi:10.3389/fimmu.2023.1128390)
Supplement: Supplementary file 4 [file Table_2.xls]

LRRK2
ITGA5
APOLD1
SPRY4
LRRK2-DT
PLEKHG1
KLF9
CD93
SMTN
CDC42SE1
PRDM1
LINC02471
MRPS18B
MCL1
SPRY1
PLEKHG2
PLRG1
LRP4
COL4A2
TNIK
HNRNPA1P27
PI4K2A
CSPG4
DLC1
FLT1
XKRX
TENM1
SMPDL3A
EDNRB
RHOB
SWAP70
CDH5
TMEM87A
KBTBD2
CEBPD
TMEM108
BACE1
SPARCL1
SPIDR
ADAMTS9
P4HA1
WWC3
C1QTNF1
RYBP
B4GALT6
PLK3
RCN2
SLC34A2
DOCK6
CCDC80
PDGFD
LINC02555
FZD4
ST3GAL5
NPR1
IKZF2
AL008707.1
ARHGAP17
ATP11A
SMIM29
LDB2
AMIGO2
COPRS
SKIL
HMGCL
PSMB8
FRMD5
SLIT1
ST14
TMX3
PELI1
PRDX6
PPP2R5B
C11orf95
ITGA1
HEXB
HMGA1
COL4A5
PPP4R1
SNX25
CSRNP2
VSTM4
FLT4
FOXC1
NDEL1
DDIT4
BLVRB
ITPR2
VAC14
CACNB1
BMP1
OGFRL1
YPEL5
SMAD7
ADAMTSL4
LRATD2
MYCT1
IFIT2
TMEM243
GNAQ
CD44
DCSTAMP
ROBO4
DCUN1D3
TSPAN14
TBXA2R
GAS7
VEGFA
AC078864.1
EMCN
TCIM
SQSTM1
RNF146
HLA-B
PLCD3
FSCN1
RPS29P11
CD164L2
DUSP4
CALCRL
GPCPD1
CXCL17
SNX8
PPCS
ZCCHC12
FOXO3
SH3PXD2A
FLRT3
CCDC51
VPS18
TMEM47
ADGRE5
PCDH12
OXA1L
ESYT3
RARA
KCNJ8
CHST14
MCAT
PTK7
CYSLTR2
VAT1
ATIC
PRSS23
SMIM10L2A
SGCB
SLCO2A1
SFTA3
RASAL1
SCN4B
SH3PXD2B
ZNF622
SIN3B
ODC1
ABHD17C
ITGA3
RTL5
AEBP1
SQOR
CSTB
ANGPT2
ACVRL1
S100A6
GPD2
DTNA
TIFA
SEMA4G
RAPGEF2
CDH24
PLXDC2
PLVAP
HIP1
ETHE1
SERPINA1
OCIAD2
TIMM29
DHDH
SMARCA1
DLG4
Z99129.4
WBP2
ZC3H12A
RNF145
PCNX2
WWC1
STARD7
TGFB1
MYO1D
MLLT11
RHOU
SLC2A3
BAZ1A
LIX1L
DPYSL3
NCOA7
TP53I11
NAT8L
TESC
ST3GAL5-AS1
LYN
MTUS1
TRAF2
B3GNT3
RPS4X
NELL2
GLRX3
ARHGDIB
BSPRY
HLF
MAPKAPK3
MLLT6
CTTNBP2NL
SLC25A6
PICALM
TPD52L1
FAM111B
MAIP1
DTX4
PLOD2
FAF2
HYAL2
ZFYVE19
CYGB
EMILIN2
EFHD2
SPINK2
SPINT1
INPP5A
SPRED2
PROS1
TIPARP
TMEM178B
ETV7
PTGS2
H2AX
SV2A
SEPTIN11
RYK
MIR221
FRMD3
TOMM34
PLXND1
DDB2
BTBD3
CREM
ANTXR1
MAP4K4
CD82
ABCA1
SH3RF2
ARHGEF15
LAD1
UBE2G2
ENTPD1
FPR1
INTS3
FAM50B
DUSP6
HMGA2
TBC1D2
MSI1
AP002358.1
AXIN1
KLHL22
TRIM21
BHLHE40
GALNT10
SAMD4A
EDNRA
EBI3
FAM111A-DT
TACO1
MBIP
NF2
PGAM5
RINL
TMEM88
SOWAHA
NPTXR
WTAP
SMARCD1
PDLIM4
PHLDA3
RAB31
HNRNPLL
P2RY6
KCNE3
COPS7A
PLEKHH3
FAM247A
TGFB1I1
CHD3
GIMAP8
PRKAR1A
MRPS35
SPTBN2
TGFBR2
ERBB3
SYNPO
BTNL9
ENAH
KIDINS220
APOC1
AL670729.3
LAMC1
CD59
GPN1
C2CD4A
LOXL1
SERPINB1
CSGALNACT2
DUSP5
KLHDC7A
CRYBG1
DNALI1
CD274
RPS6KA3
PIK3R3
IL6ST
IGFBP7
NUDT16
INPPL1
NBAS
DEFB131A
PCSK2
EXOC3L2
TM4SF18
NR2C2AP
ETV1
ITGA7
MDFI
MTURN
SNX22
KDR
TMEM150C
GGCT
ESM1
CTSB
C11orf80
SF3B1
TMUB2
TSPYL5
PALM3
IRF5
MCM5
C11orf49
PDLIM7
KLHDC8A
MIPEP
MALL
HACD1
TMEM63B
BCAS4
MCM6
ITM2A
UBE2L6
TNFRSF1A
SGSH
ZNF710
TMX4
PSMB5
TRIM47
RSPO4
RMI2
PATZ1
PSAP
PROCR
TJP3
APH1A
SHC1
S100A1
PTPN12
PDP1
ARPC5L
IFIT3
GNG11
CSF1
SPHK1
TRIAP1
MRPS2
CISD1
ST6GALNAC5
SIPA1L2
DERA
ANO10
ACVR1B
ZNF431
MPRIP
AL499602.1
CFLAR
GNPDA1
VASN
DHX40
ITGB1
NAXE
PDE9A
TRPC5
LTBP1
NELFCD
SPACA6
MAD2L2
GBA2
PTPRM
MAPRE2
GPRC5B
LMO4
AC007255.1
LCMT1
SUSD6
TOMM22
YWHAZ
EXT1
SCCPDH
IGBP1
PXK
TP53INP2
AKAP13
NDUFV1
SRP68
LTBP4
CASD1
WARS1P1
CD109
PIFO
ADPGK
MUC1
CTTN
ATP13A4
NAGA
AHCYL2
SLC35F2
EML3
RGS3
MYH14
CRLF2
HEG1
SYBU
GORASP1
RRP9
SORCS2
MGAT4B
IWS1
GDF15
VWA5A
ATF7IP
TRPC6
GPX4
ELK3
ARL3
HEY2
CHMP1B
LMBR1L
DOCK1
ZNF467
RALB
NLGN2
RHBDF1
TSPAN1
DNAJA3
HDAC11
IL1RN
SYT11
PGM2L1
PPIB
JUN
SLC25A47P1
CHPF2
CXXC5
NFKBIE
AC132812.1
ZFP36L1
MORN4
RGL2
RABGGTB
RTKN
ELOA
TGFA
PPL
ZNF486
TIMM10B
WDR5
KLK7
CRB3
CAPN2
SELP
RARB
ACBD7
UNC5C
STK39
AC005083.1
CDT1
SDCBP2
HPCAL4
RETSAT
CLDN8
LGALS3
UBXN1
DEPP1
NPM1
VAMP8
AF131215.7
UTP18
ATP6V0E1
RUSC2
CTNNB1
CRY2
UBE2A
APOE
SH3BGRL
ANXA9
FGF1
MARCHF7
LMNA
NECTIN4
MCM4
GOPC
CNPY4
RSPH6A
MT-CO3
ETV5
ANO6
TUSC3
NPC1
FAM177A1
GLT1D1
MAPK14
RETREG2
BLNK
INAFM2
TSTD1
CA4
C19orf48
SEMA6B
DNPH1
STX3
PLOD3
SETD3
COQ5
TLN2
CTNNAL1
SMIM10
MEX3C
SRSF4
BFAR
DNAJC3
GALNT3
IFIH1
MTM1
CKAP4
MIR6730
TNFAIP8
DHCR7
EEF1B2
CMTM6
PCBD1
UQCRC1
FAM110C
STING1
MED13
TMEM51
SDK1
GRAMD2B
CNST
FYTTD1
COX7C
BBC3
AC002401.4
NCDN
SGPP2
ITSN2
TMEM98
ZMPSTE24
PLEKHA4
MEA1
MTCH2
SLC6A12
SLC12A2
BID
TSC22D1
DENND11
SLC9A3R2
MIR31HG
PPT1
TACSTD2
AL035071.1
ZBTB42
CCT4
TLR2
PHYH
MRPL15
PDIA3
TMEM14C
YY1
MARCKSL1
LATS2
SULF1
DTX3
PLA2G12B
COL13A1
POLDIP2
SF3B2
SPTBN1
CXCL8
TPBG
KLF5
TRIM65
SOWAHB
CNPPD1
ALOX5
AOPEP
LAMTOR1
TXN2
ABHD10
MPG
TIMP2
PLOD1
DAPK2
LCA5
NGEF
MTA2
PTGFRN
MRPS10
MRPS12
SNX1
TNS1
RSAD2
TNFSF13
STYXL1
CYP2S1
MACO1
MYH10
GALNT17
TMEM100
MED15
CCM2
RRM1
GXYLT2
TBC1D1
ADPRS
TMEM233
ARHGAP23
LPGAT1
TMPRSS6
LIF
NR2F2
ALKBH4
TGIF1
EIF4G3
H2AZ2
LRP1
MAP1LC3B
TOP2B
CNBP
PRCP
TREM2
VDAC2
MEDAG
ANXA11
TFE3
ASAP3
CLDN5
PTGES2
CADM1
SLC7A2
ZNF512B
PERP
TEAD3
MRPL9
GLB1L2
NFYA
EXOSC7
PLEC
BTC
GRAMD1A
ERP44
HEBP1
PAN2
GET3
SPR
GIMAP6
RNF181
BLOC1S2
ARHGEF10L
STAM
C14orf119
FXYD5
ARL2
IFNGR1
SSB
RND3
RPA2
CCND2
RAB12
EMP1
PPFIBP1
ARRDC4
SLC39A9
MRPL49
AHNAK
TSPAN13
PPID
GTF2IRD1
RRBP1
LCAT
TMEM92
ZNF430
STAT1
COX5A
CSNK1E
PWWP3B
B3GNT9
EPS8
TUBA1A
GTPBP1
CTSS
GRAMD4
SH3BGRL3
SMO
LRBA
KCNK5
LDB1
ARHGAP19
PACS1
TOB1
CITED1
C1RL
NIPAL3
AC097448.1
FCGRT
RPS6KA1
ARAP1
ITPR3
ZBED3
TMED8
CHMP5
MT-RNR1
OGT
TFCP2
PEPD
AC005479.2
NDUFB5
ESAM
PPP1R2
SFXN4
PODXL2
UQCR10
SGPP1
DNAJC30
IGSF1
PRRC2C
LCN12
RELB
GATAD2A
PEF1
LRRN1
SCARB1
CDC42EP3
TMEM126A
LUM
PGPEP1
SLA
ATP5MC3
YAP1
ZBED1
TMEM130
NNMT
CAST
ORAI2
HDHD3
TRAPPC3
SLC39A10
PC
MRPL58
CALR
PLAAT3
DNASE1L3
ITPKC
C16orf74
ISYNA1
TAP1
SUPT5H
COA4
NRP2
FCHO2
SHROOM4
FAT1
CRYAB
DAD1
ADIPOR2
CCL28
KRT19
CTSA
RPL39L
REEP5
ANXA4
COQ10B
USP11
EIF2AK1
ENO1
RCAN2
POLD2
ZNF385A
RFLNB
RAMP3
PDIA4
CLDN7
COL10A1
TOM1L2
DPYD
PIK3C2A
ASCC2
HLA-DRB1
VAMP3
SLC25A11
NPC2
IRS1
SEC31A
ANXA2
SPPL2B
PARP4
HLA-DRA
HLA-DQB1
AL691432.2
TMEM150A
GBP3
CDK7
KMT5A
MT-ND3
KMT5B
NUB1
MBD4
CDH11
PHPT1
CEP170B
STARD13
GCAT
MCM3
NATD1
UGCG
AP3S1
PNKD
ATP6V1H
ARHGEF11
SLTM
ATP5MC1
PLD3
SMIM20
JMJD8
SP2
LRRC1
PRMT8
PSMB7
TMEM167A
CDON
PPP6R3
TBX2
MACF1
CDH3
PCGF2
KCTD10
TIMP1
YWHAB
HGSNAT
AKIRIN1
DTX3L
SNRPC
PKM
OCRL
FZD6
S100A11
SERPINB9
PPP1R21
