# Supplementary material for: Identification and validation of a novel senescence-related biomarker for thyroid cancer to predict the prognosis and immunotherapy
Source: Front Immunol. 2023 Jan 24;14:1128390. doi: 10.3389/fimmu.2023.1128390 (PMC9902917; doi:10.3389/fimmu.2023.1128390)
Supplement: Supplementary file 5 [file Table_3.xls]

## Sheet: Sheet1
ID	Primer sequence(5'to3')（F）	Primer sequence(5'to3')（R）
β-actin	TGACGTGGACATCCGCAAAG	CTGGAAGGTGGACAGCGAGG
DOCK6	GCATGGAATTCACCCGCATC	CTTGGCTGGAGAAGGTGGAG
ADAMTSL4	ACATCACCCAGTCTTGCCAG	CCATTGTTCCCAACACAGCG
FAM111B	AGGAGGCACAGTGGGTAAGA	CGCAGGTTGCAACTGAAACA
SEMA6B	TGACGACCTCAACATCCAGC	TCGCTGGGGTTAGATCTCCA
MRPS10	ATGGTGGCTTGCTTCTCAGT	GACCTTTCACCAAAACCGAGAG
PSMB7	TGTGTCGGTGTATGCTCCAC	TGCCAGTTTTCCGGACCTTT
