# Supplementary material for: Identification and validation of a novel senescence-related biomarker for thyroid cancer to predict the prognosis and immunotherapy
Source: Front Immunol. 2023 Jan 24;14:1128390. doi: 10.3389/fimmu.2023.1128390 (PMC9902917; doi:10.3389/fimmu.2023.1128390)
Supplement: Supplementary file 6 [file Table_4.xlsx]

## Sheet: Sheet1
	Normal	Tumor
PSMB7	1.13721	0.800499
	1.2959	1.01955
	1.10846	0.681961
DOCK6	1.11581	2.33023
	1.00842	2.48475
	1.06579	2.30961
ADAMTSL4	0.965495	1.6549
	0.88476	1.87119
	0.989401	1.78974
FAM111B	0.978188	1.4223
	0.837962	1.5242
	0.990243	1.36938
SEMA6B	0.91764	2.44934
	1.00549	1.76243
	0.913056	1.84177
MRPS10	1	0.209829
	1.1152	0.375688
	1.00388	0.385765
